# Supplementary material for: N1-methyladenosine methylation in tRNA drives liver tumourigenesis by regulating cholesterol metabolism
Source: Nat Commun. 2021 Nov 2;12:6314. doi: 10.1038/s41467-021-26718-6 (PMC8563902; doi:10.1038/s41467-021-26718-6)
Supplement: Supplementary file 3 — Source Data [file 41467_2021_26718_MOESM3_ESM.zip › Source data of bar and scatter.xlsx]

## Sheet: Figure 1a
Figure 1a
	Sample	Tumor	Peri-tumor	MVI	Grade
	HCC#1	4.8	0	0	I
	HCC#2	14.4	2	0	I
	HCC#3	16	4	0	I
	HCC#4	24.8	5	0	I
	HCC#5	59.2	9	1	I
	HCC#6	14.4	5	0	I
	HCC#7	12.8	1	0	I
	HCC#8	14.88	5	0	I
	HCC#9	26.4	3	0	I
	HCC#10	4	2	0	I
	HCC#11	19.2	4	0	I
	HCC#12	12.8	10	0	I
	HCC#13	12	4	0	I
	HCC#14	67.2	8	1	I
	HCC#15	16	3	0	I
	HCC#16	19.2	2	0	I
	HCC#17	57.6	9	1	I
	HCC#18	14.4	0	0	I
	HCC#19	17.6	3	0	I
	HCC#20	25.2	3	0	I
	HCC#21	5	2	0	I
	HCC#22	25.6	6	0	I
	HCC#23	13.76	2	0	I
	HCC#24	15.6	8	0	I
	HCC#25	17.6	2	0	I
	HCC#26	33.6	9	0	I
	HCC#27	19.2	2	1	I
	HCC#28	28.8	5	0	I
	HCC#29	14.4	5	0	I
	HCC#30	13.4	3	0	I
	HCC#31	25.6	2	0	I
	HCC#32	28.8	5	0	I
	HCC#33	16	2	0	I
	HCC#34	19.2	5	0	I
	HCC#35	15.8	1	0	I
	HCC#36	4.8	6	0	I
	HCC#37	62	7	1	I
	HCC#38	27.2	8	0	I
	HCC#39	19.2	2	0	I
	HCC#40	27.2	8	0	I
	HCC#41	14.4	0	0	I
	HCC#42	26	2	0	I
	HCC#43	17.6	3	0	I
	HCC#44	15.6	5	0	I
	HCC#45	16	2	0	I
	HCC#46	19.2	5	0	I
	HCC#47	19.6	2	0	I
	HCC#48	14.8	3	0	I
	HCC#49	25.6	4	0	I
	HCC#50	16	10	0	I
	HCC#51	25.6	1	0	I
	HCC#52	17.2	2	1	I
	HCC#53	56	5	0	I
	HCC#54	17.6	5	0	I
	HCC#55	19.2	6	0	I
	HCC#56	16	6	0	I
	HCC#57	24	2	0	II
	HCC#58	32	4	0	II
	HCC#59	30.4	12	0	II
	HCC#60	22	6	0	II
	HCC#61	35.2	8	0	II
	HCC#62	30.8	9	1	II
	HCC#63	20.8	7	0	II
	HCC#64	17.6	6	0	II
	HCC#65	33.6	7	0	II
	HCC#66	22.4	4	0	II
	HCC#67	4.8	5	0	II
	HCC#68	15	3	0	II
	HCC#69	8	2	0	II
	HCC#70	19.2	5	0	II
	HCC#71	22.4	18	0	II
	HCC#72	23.8	5	0	II
	HCC#73	26.8	15	0	II
	HCC#74	16	2	0	II
	HCC#75	19.2	5	0	II
	HCC#76	24	4	0	II
	HCC#77	29.2	4	0	II
	HCC#78	28	3	0	II
	HCC#79	40	6	0	II
	HCC#80	24	3	0	II
	HCC#81	41.6	6	0	II
	HCC#82	24	3	0	II
	HCC#83	19.2	3	0	II
	HCC#84	31.2	6	0	II
	HCC#85	31.6	5	1	II
	HCC#86	67	7	0	II
	HCC#87	44.8	15	1	II
	HCC#88	54	13	1	II
	HCC#89	53.2	21	0	II
	HCC#90	35.2	6	0	II
	HCC#91	30.4	8	0	II
	HCC#92	20	13	0	II
	HCC#93	57.6	15	1	II
	HCC#94	61.2	21	1	II
	HCC#95	29	7	0	II
	HCC#96	24	6	0	II
	HCC#97	54.4	12	0	II
	HCC#98	24	8	1	II
	HCC#99	18	0	1	II
	HCC#100	18.8	6	0	II
	HCC#101	26.4	0	0	II
	HCC#102	28.8	5	0	II
	HCC#103	16.8	3	0	II
	HCC#104	26	1	0	II
	HCC#105	21.6	5	0	II
	HCC#106	40	6	0	II
	HCC#107	33.6	6	0	II
	HCC#108	20.8	2	0	II
	HCC#109	25.6	9	0	II
	HCC#110	19.2	7	0	II
	HCC#111	41.6	5	0	II
	HCC#112	27.2	5	0	II
	HCC#113	17.6	2	0	II
	HCC#114	35.2	5	1	II
	HCC#115	19.2	3	0	II
	HCC#116	44.8	5	0	II
	HCC#117	24	6	0	II
	HCC#118	25.6	5	0	II
	HCC#119	28.4	10	0	II
	HCC#120	20.8	3	0	II
	HCC#121	27.2	7	0	II
	HCC#122	34.8	1	0	II
	HCC#123	19.2	1	0	II
	HCC#124	35	3	0	II
	HCC#125	20.4	5	0	II
	HCC#126	28.8	5	0	II
	HCC#127	36	3	0	II
	HCC#128	35.2	8	0	II
	HCC#129	33.6	6	0	II
	HCC#130	26.8	9	0	II
	HCC#131	35.2	7	0	II
	HCC#132	25.6	5	0	II
	HCC#133	40	10	1	II
	HCC#134	60.8	12	1	II
	HCC#135	58	13	0	II
	HCC#136	57.6	9	0	II
	HCC#137	54	12	0	II
	HCC#138	47.6	12	0	II
	HCC#139	49.2	9	1	II
	HCC#140	62	16	1	II
	HCC#141	52.4	6	0	II
	HCC#142	33.6	19	1	II
	HCC#143	51.6	19	0	II
	HCC#144	28.8	3	0	III
	HCC#145	36.8	11	0	III
	HCC#146	4.8	0	0	III
	HCC#147	20.8	2	0	III
	HCC#148	29.2	10	0	III
	HCC#149	57.6	6	0	III
	HCC#150	43.2	13	0	III
	HCC#151	38.8	3	0	III
	HCC#152	32	7	0	III
	HCC#153	67.2	12	1	III
	HCC#154	45.6	5	0	III
	HCC#155	44.8	6	0	III
	HCC#156	33.6	7	0	III
	HCC#157	35.2	6	0	III
	HCC#158	59.2	9	0	III
	HCC#159	41.6	7	1	III
	HCC#160	35.2	9	0	III
	HCC#161	64	12	0	III
	HCC#162	41.6	15	0	III
	HCC#163	59.2	6	0	III
	HCC#164	34.4	1	0	III
	HCC#165	57.6	10	0	III
	HCC#166	24	3	0	III
	HCC#167	64	18	1	III
	HCC#168	75.2	8	1	III
	HCC#169	28.8	5	0	III
	HCC#170	36.8	2	0	III
	HCC#171	27.6	5	0	III
	HCC#172	38	2	0	III
	HCC#173	59.2	9	0	III
	HCC#174	57.6	11	1	III
	HCC#175	70.8	15	0	III
	HCC#176	22.4	2	0	III
	HCC#177	83.2	16	1	III
	HCC#178	72	16	1	III
	HCC#179	71.4	20	1	III
	HCC#180	30.8	1	0	III
	HCC#181	68.8	16	1	III
	HCC#182	35.2	5	0	III
	HCC#183	72	9	1	III
	HCC#184	67.2	11	0	III
	HCC#185	24	6	0	III
	HCC#186	42	2	0	III
	HCC#187	49.6	11	0	III
	HCC#188	26.4	0	0	III
	HCC#189	60.8	10	0	III
	HCC#190	67.2	9	0	III
	HCC#191	30.4	8	0	III

## Sheet: Figure 1c
Figure 1C
	10P	10T	11P	11T	12P	12T	13P	13T	14P	14T
left :m1A/A(%)	1.42498	1.80721	1.95218	3.35551	1.74404	3.20866	2.61124	3.1993	2.24564	2.91321
	1.75791	2.01033	2.06021	3.48979	1.82654	3.54682	2.67204	3.04839	2.06469	2.96286
	1.67972	1.92606	2.09221	3.41534	1.84571	3.34991	2.76423	3.06178	2.19445	2.80729
	1.78574	1.90389	1.98468	3.68068	1.88586	3.04228	2.73559	3.12406	2.16024	2.8033
	10P	10T	11P	11T	12P	12T	13P	13T	14P	14T
right :m6A/A(%)	0.145693	0.146058	0.163508	0.134656	0.150764	0.144984	0.144669	0.162311	0.126619	0.13773
	0.162577	0.15401	0.172155	0.141213	0.154267	0.161835	0.153079	0.151938	0.12126	0.145955
	0.165623	0.155345	0.162388	0.147042	0.146132	0.149831	0.146078	0.152956	0.131702	0.135385
	0.168339	0.14937	0.170969	0.133909	0.142768	0.145099	0.148014	0.155232	0.125877	0.14078

## Sheet: Figure 1d
Figure 1D
	sample	time (month)	high	low
	D19A0407	29		1
	D19A4313	30	1
	D19A4314	32		1
	D19A4315	56		0
	D19A4316	56		0
	D19A4317	53		0
	D19A4318	56	0
	D19A4319	55		0
	D19A4320	55		0
	D19A4321	54		0
	D19A4322	49	0
	D19A4323	56		1
	D19A4324	55	0
	D19A4325	54	0
	D19A4326	7	1
	D19A4327	13	1
	D19A4328	54		0
	D19A4329	23		1
	D19A4330	47	0
	D19A4331	54		0
	D19A4332	6	1
	D19A4333	25	1
	D19A4334	15	1
	D19A4335	24	1
	D19A4336	55	0
	D19A4337	48		1
	D19A4338	53		0
	D19A4339	47	0
	D19A4340	49		0
	D19A4341	54		0
	D19A4342	56		0
	D19A4343	54		0
	D19A4344	54		0
	D19A4345	54		0
	D19A4346	56		0
	D19A4347	54		0
	D19A4348	54		0
	D19A4349	54		0
	D19A4350	54	0
	D19A4351	8	1
	D19A4352	32	1
	D19A4353	53		0
	D19A4354	54		0
	D19A4355	53		0
	D19A4356	47		0
	D19A4357	53	0
	D19A4358	17	1
	D19A4359	49		0
	D19A4360	54		0
	D19A4361	53		0
	D19A4362	53	0
	D19A4363	26		1
	D19A4364	53	0
	D19A4365	53	0
	D19A4366	6	1
	D19A4367	25	1
	D19A4368	25	1
	D19A4369	56		0
	D19A4370	49		0
	D19A4371	32	1
	D19A4372	12	1
	D19A4373	21		1
	D19A4374	6	1
	D19A4375	14	1
	D19A4376	26	1
	D19A4377	56		0
	D19A4378	54		0
	D19A4379	22		1
	D19A4380	49	0
	D19A4381	5	1
	D19A4382	49	0
	D19A4383	25	1
	D19A4384	49	0
	D19A4385	55		0
	D19A4386	49		0
	D19A4387	49	0
	D19A4388	49	0
	D19A4389	49	0
	D19A4390	47	0
	D19A4391	7	1
	D19A4392	47	0
	D19A4393	56		0
	D19A4394	54		0
	D19A4395	55		0
	D19A4396	47	0
	D19A4397	47	0
	D19A4398	44	0
	D19A4399	32	1
	D19A4400	26		1
	D19A4401	33		1

## Sheet: Figure 1e
Figure 1e
		m1A/A(%)			m1A/A(%)			m1A/A(%)			m1A/A(%)			m1A/A(%)			m1A/A(%)
total RNA	HCC#1N-1	2.20486		HCC#1C-1	2.8153		HCC#2N-1	1.78972		HCC#2C-1	2.63141		HCC#3N-1	2.16412		HCC#3C-1	2.52299
	HCC#1N-2	2.30279		HCC#1C-2	2.57758		HCC#2N-2	1.89303		HCC#2C-2	2.55257		HCC#3N-2	2.23739		HCC#3C-2	2.58056
	HCC#1N-3	2.22378		HCC#1C-3	2.41438		HCC#2N-3	1.72975		HCC#2C-3	2.50566		HCC#3N-3	2.20857		HCC#3C-3	2.50143
	HCC#1N-4	1.65551		HCC#1C-4	2.42386		HCC#2N-4	1.93269		HCC#2C-4	2.59479		HCC#3N-4	1.77343		HCC#3C-4	2.05405
	HCC#1N-5	1.8232		HCC#1C-5	2.12163		HCC#2N-5	1.8943		HCC#2C-5	2.00482		HCC#3N-5	1.68734		HCC#3C-5	2.15388
		m1A/A(%)			m1A/A(%)			m1A/A(%)			m1A/A(%)			m1A/A(%)			m1A/A(%)
more than 200nt	HCC#1N-1	0.104668		HCC#1C-1	0.12776		HCC#2N-1	0.118021		HCC#2C-1	0.125754		HCC#3N-1	0.114958		HCC#3C-1	0.125956
	HCC#1N-2	0.1236		HCC#1C-2	0.1353		HCC#2N-2	0.113713		HCC#2C-2	0.13736		HCC#3N-2	0.112367		HCC#3C-2	0.129857
	HCC#1N-3	0.113		HCC#1C-3	0.122		HCC#2N-3	0.123		HCC#2C-3	0.1323		HCC#3N-3	0.1233		HCC#3C-3	0.1523
	HCC#1N-4	0.124958		HCC#1C-4	0.135956		HCC#2N-4	0.13802		HCC#2C-4	0.155754		HCC#3N-4	0.134668		HCC#3C-4	0.15776
	HCC#1N-5	0.122367		HCC#1C-5	0.119857		HCC#2N-5	0.12736		HCC#2C-5	0.133713		HCC#3N-5	0.129802		HCC#3C-5	0.12636
		m1A/A(%)			m1A/A(%)			m1A/A(%)			m1A/A(%)			m1A/A(%)			m1A/A(%)
less than 200nt	HCC#1N-1	10.7037		HCC#1C-1	13.3401		HCC#2N-1	8.80732		HCC#2C-1	11.7292		HCC#3N-1	10.1077		HCC#3C-1	11.1954
	HCC#1N-2	10.5219		HCC#1C-2	14.1816		HCC#2N-2	9.25027		HCC#2C-2	11.7607		HCC#3N-2	9.01615		HCC#3C-2	11.2465
	HCC#1N-3	11.4884		HCC#1C-3	13.4582		HCC#2N-3	9.0535		HCC#2C-3	12.5303		HCC#3N-3	8.95925		HCC#3C-3	11.9495
	HCC#1N-4	10.4163		HCC#1C-4	13.3918		HCC#2N-4	9.78949		HCC#2C-4	11.3842		HCC#3N-4	9.67122		HCC#3C-4	10.4202
	HCC#1N-5	9.90838		HCC#1C-5	11.0813		HCC#2N-5	10.9609		HCC#2C-5	11.757		HCC#3N-5	9.18653		HCC#3C-5	12.6154

## Sheet: Figure 2a
Figure 2a
		H	M	L
	Score 0	0.03	0	0
	Score 1	0.46	0.37	0.18
	Score 2	0.33	0.42	0.39
	Score 3	0.18	0.21	0.43

## Sheet: Figure 2d
Figure 2d
		m1A/A(%)			m1A/A(%)			m1A/A(%)			m1A/A(%)			m1A/A(%)
Total RNA	shCtrl-1	2.23648		shT6/shT61A-1	1.41363		shT6/shT61A+oeVec-1	1.48906		shT6/shT61A+oeMut-1	1.45739		shT6/shT61A+oeWT-1	2.39541
	shCtrl-2	2.46358		shT6/shT61A-2	1.39217		shT6/shT61A+oeVec-2	1.40899		shT6/shT61A+oeMut-2	1.54325		shT6/shT61A+oeWT-2	2.43491
	shCtrl-3	2.37536		shT6/shT61A-3	1.2859		shT6/shT61A+oeVec-3	1.19383		shT6/shT61A+oeMut-3	1.65433		shT6/shT61A+oeWT-3	2.38007
	shCtrl-4	2.30294		shT6/shT61A-4	1.09153		shT6/shT61A+oeVec-4	1.27444		shT6/shT61A+oeMut-4	1.32435		shT6/shT61A+oeWT-4	2.16274
	shCtrl-5	2.13844		shT6/shT61A-5	1.17362		shT6/shT61A+oeVec-5	1.37125		shT6/shT61A+oeMut-5	1.51264		shT6/shT61A+oeWT-5	2.09283
		m1A/A(%)			m1A/A(%)			m1A/A(%)			m1A/A(%)			m1A/A(%)
Small RNA	shCtrl-1	12.9854		shT6/shT61A-1	7.5064		shT6/shT61A+oeVec-1	7.93171		shT6/shT61A+oeMut-1	7.68991		shT6/shT61A+oeWT-1	12.4651
	shCtrl-2	12.264		shT6/shT61A-2	6.59858		shT6/shT61A+oeVec-2	7.37303		shT6/shT61A+oeMut-2	7.18348		shT6/shT61A+oeWT-2	10.7449
	shCtrl-3	12.6895		shT6/shT61A-3	6.10782		shT6/shT61A+oeVec-3	5.31785		shT6/shT61A+oeMut-3	7.37082		shT6/shT61A+oeWT-3	11.2829
	shCtrl-4	11.6808		shT6/shT61A-4	6.74641		shT6/shT61A+oeVec-4	5.75462		shT6/shT61A+oeMut-4	5.87672		shT6/shT61A+oeWT-4	12.7833
	shCtrl-5	11.161		shT6/shT61A-5	5.76523		shT6/shT61A+oeVec-5	6.15184		shT6/shT61A+oeMut-5	7.05149		shT6/shT61A+oeWT-5	11.8484

## Sheet: Figure 2e
Figure 2e
	HCC#5 (%)
	1					2					3
	shCtrl	shT6/shT61A	shT6/shT61A +oeVec	shT6/A +oeMut	shT6/shT61A+oeWT	shCtrl	shT6/shT61A	shT6/shT61A +oeVec	shT6/shT61A +oeMut	shT6/shT61A +oeWT	shCtrl	shT6/shT61A	shT6/shT61A+oeVec	shT6/shT61A +oeMut	shT6/shT61A +oeWT
	1.55	0.6	1.19	0.75	1.67	2.47	0.7	0.96	1.45	1.7	2.79	0.73	1.27	1.02	3.27
	1.76	1.04	1.07	0.89	1.46	2.22	0.98	0.7	1.27	2.22	2.34	0.83	1.12	1.1	2.26
	1.27	0.89	0.79	1.17	1.89	1.73	0.85	0.86	0.8	1.98	3.12	0.86	1.08	1.32	2.58
	1.93	0.92	0.55	1.06	1.7	1.98	1.01	0.91	1.12	2.05	2.98	0.98	0.64	1.59	3.12
	1.38	0.76	0.87	0.95	2.1	2.12	0.79	0.75	0.96	1.86	3.26	1.07	0.89	1.46	0.87
	PLC/PRF/5 (%)
	1					2					3
	shCtrl	shT6/shT61A	shT6/shT61A +oeVec	shT6/A +oeMut	shT6/shT61A+oeWT	shCtrl	shT6/shT61A	shT6/shT61A +oeVec	shT6/shT61A +oeMut	shT6/shT61A +oeWT	shCtrl	shT6/shT61A	shT6/shT61A+oeVec	shT6/shT61A +oeMut	shT6/shT61A +oeWT
	5.85	3.23	2.5	3.83	7.03	8.16	3.47	2.51	3.83	7.7	8.32	3.59	4.08	4.14	8.58
	7.83	2.78	3.24	3.45	5.4	7.89	3.18	3.41	3.62	5.77	7.96	3.14	3.87	3.69	6.07
	6.78	2.35	2.87	2.74	6.9	5.65	2.73	3.2	3.13	6.98	7.08	3.36	3.76	3.3	8.21
	5.17	2.97	3.12	3.62	5.92	6.92	2.96	2.86	2.73	6.25	7.25	3.22	3.91	3.98	6.86
	7.26	2.75	2.68	2.98	6.27	7.33	2.78	2.89	3.28	6.53	8.11	2.81	4.02	3.76	7.35

## Sheet: Figure 2f
Fig.2f
	shCtrl		lower limit	mean	upper limit
	TIC(%)		0.00205833	0.00448531	0.00977422
			0.00236429	0.00526011	0.0117027
			0.0105153	0.020803	0.0411523
	shTRMT6/shTRMT61A		lower limit	mean	upper limit
	TIC(%)		0.000544407	0.00112604	0.00232905
			0.000466853	0.000987859	0.0020903
			0.000296107	0.000683144	0.00157607

## Sheet: Figure 2g
Figure 2g
		D21	D30			D21	D30			D21	D30			D21	D30
	shctrl#1	6.3	13.9		shT6/shT61A#1	3.6	5.7		shT6/shT61A+oeWT#1	6.2	18.7		shT6/shT61A+oeMut#1	3.9	4.7
	shctrl#2	8.5	20.7		shT6/shT61A#2	3.1	4.8		shT6/shT61A+oeWT#2	6.8	12.9		shT6/shT61A+oeMut#2	4.2	5.3
	shctrl#3	6.5	17.5		shT6/shT61A#3	2.2	5.2		shT6/shT61A+oeWT#3	4.1	12.5		shT6/shT61A+oeMut#3	3.3	6.9
	shctrl#4	4.7	16.9		shT6/shT61A#4	2.1	3.1		shT6/shT61A+oeWT#4	6.6	19.5		shT6/shT61A+oeMut#4	2.8	7.2
	shctrl#5	5.2	15.3		shT6/shT61A#5	1.6	2.9		shT6/shT61A+oeWT#5	5.1	17.2		shT6/shT61A+oeMut#5	2.2	5.8
	shctrl#6	5.5	18.6		shT6/shT61A#6	2.7	4.2		shT6/shT61A+oeWT#6	5.7	16.5		shT6/shT61A+oeMut#6	2.9	5.2

## Sheet: Figure 3g
	Figure 3g
		6x(GAA)Glu
			mock	WT	Mut
			0.300453	0.295961	0.327619
			0.313466	0.294897	0.302213
			0.289786	0.30569	0.313889
			0.324081	0.311051	0.297749
			0.285648	0.298631	0.309757
			0.297117	0.301669	0.287701
		6 × (GCG) Ala
			mock	WT	Mut
			1.02495	1.0314	1.08509
			1.12368	1.16331	1.19559
			1.11539	0.985989	1.05136
			1.04966	1.07783	1.02993
			0.982088	0.972474	1.01865
			1.06964	1.13278	1.06511
		6 × (GAG) Glu
			mock	WT	Mut
			0.106234	0.120314	0.107188
			0.102487	0.125323	0.103654
			0.103034	0.106141	0.102272
			0.102532	0.120652	0.104464
			0.106892	0.12031	0.10198
			0.105357	0.114538	0.103412
		6 × (GCU) Ala
			mock	WT	Mut
			1.05469	1.2125	1.08045
			1.09271	1.25792	1.04256
			1.07117	1.26629	1.10488
			1.03338	1.13061	1.0875
			1.07944	1.20553	1.06247
			1.12535	1.19294	1.10629

[truncated: 43 more sheets: Figure 3h, Figure 3i, Figure 4c, Figure 4e, Figure 4g, Figure 4i, Figure 4j, Figure 4k, Figure 5b, Figure 5c, Figure 5d, Figure 5e, Figure 5g, Figure 5h, Figure 6b, Figure 6e, Figure 7a, Figure 7b, Figure 7c, Figure 7d …]
